# Supplementary material for: SAS CARE 2 – a randomized study of CPAP in patients with obstructive sleep disordered breathing following ischemic stroke or transient ischemic attack
Source: Sleep Med X. 2020 Oct 9;2:100027. doi: 10.1016/j.sleepx.2020.100027 (PMC8041126; doi:10.1016/j.sleepx.2020.100027)
Supplement: Supplementary file 1 [file mmc1.zip]

Archive with 12 entries (12 files):
- coi_disclosureSAS2_Bassetti.pdf
- coi_disclosureSAS2_Bernasconi.pdf
- coi_disclosureSAS2_Brill.pdf
- coi_disclosureSAS2_CEREDA.pdf
- coi_disclosureSAS2_Fanfulla Francesco.pdf
- coi_disclosureSAS2_Horvath.pdf
- coi_disclosureSAS2_LINO-NOBILI.pdf
- coi_disclosureSAS2_Manconi.pdf
- coi_disclosureSAS2_Miano.pdf
- coi_disclosureSAS2_Ott.pdf
- coi_disclosureSAS2_Seiler.pdf
- coi_disclosureSAS2_Young.pdf
